# Supplementary material for: Hwanhon Decoction Ameliorates Cognitive Impairment and Suppresses Neuroinflammation in a Chronic Cerebral Hypoperfusion Mouse Model: Involvement of Key Genes Identified by Network Pharmacology
Source: Genes (Basel). 2025 Jun 26;16(7):746. doi: 10.3390/genes16070746 (PMC12295633; doi:10.3390/genes16070746)
Supplement: Supplementary file 1 [file genes-16-00746-s001.zip]

Archive with 1 entries (1 files):
- genes-3666545-supplementary.pdf
